# Supplementary material for: Impact of anthropometry training and feasibility of 3D imaging on anthropometry data quality among children under five years in a postmortem setting
Source: PLoS One. 2023 Sep 28;18(9):e0292046. doi: 10.1371/journal.pone.0292046 (PMC10538800; doi:10.1371/journal.pone.0292046)
Supplement: S1 Data — (XLSX) [file pone.0292046.s001.xlsx]

## Sheet: data
CHOACase	Sex	A1MLT	A2MLT	A1MWT	A2MWT	A1MMUAC	A2MMUAC	A1MHC	A2MHC	Edema	COD	Measurements taken pre or post autopsy	Scan session A1	A1_Scan_Age	A1_Scan_Height	A1_Scan_Head	A1_Scan_MUAC	A1_Scan_Waist	A1_Scan_Volume	A1_Scan_Surface	Scan session A2	A2_Scan_Age	A2_Scan_Height	A2_Scan_Head	A2_Scan_MUAC	A2_Scan_Waist	A2_Scan_Volume	A2_Scan_Surface
1	F	39.2	38.4	1.4	1.5	8.3	8.5	24.8	26	Yes	multi-system organ failure secondary to complex congenital heart disease	Post	7254	0.61	37.4	30.9	7.9	28.9	1817.7	1598.2	7255	0.68	36.8	31.1	8	26.1	1799.5	1558.2
2	M	66	66	7.1	6.9			44.7	45.1	No	tracheo bronchol malacia	Pre	7278	11	63.7	46.8	11.8	41.4	6767.2	3623.2	7277	11.6	64.7	48.2	10.9	40.3	6846.3	3658.4
3	M	54.4	54.4	4.5	4.5	12.5	12.5	35.5	35.4	Yes	congenital health tetrology of fallot	Pre	7281	0.23	51.5	41	10.8	34.7	4166.9	2842.3	7282	0.23	50.9	40.3	10.1	35.1	4086.6	2686

## Sheet: TEMS
CHOACase				Sex	A1LT	A2LT	A1WT	A2WT	A1MUAC	A2MUAC	A1HC	A2HC	Edema	COD	Measurements taken pre or post autopsy	Scan session A1	A1_Scan_Age	A1_Scan_Height	A1_Scan_Head	A1_Scan_MUAC	A1_Scan_Waist	A1_Scan_Volume	A1_Scan_Surface	Scan session A2	A2_Scan_Age	A2_Scan_Height	A2_Scan_Head	A2_Scan_MUAC	A2_Scan_Waist	A2_Scan_Volume	A2_Scan_Surface
1				F	39.2	38.4	1.4	1.5	8.3	8.5	24.8	26	Yes	multi-system organ failure secondary to complex congenital heart disease	Post	7254	0.61	37.4	30.9	7.9	28.9	1817.7	1598.2	7255	0.68	36.8	31.1	8	26.1	1799.5	1558.2
2				M	66	66	7.1	6.9			44.7	45.1	No	tracheo bronchol malacia	Pre	7278	11	63.7	46.8	11.8	41.4	6767.2	3623.2	7277	11.6	64.7	48.2	10.9	40.3	6846.3	3658.4
3				M	54.4	54.4	4.5	4.5	12.5	12.5	35.5	35.4	Yes	congenital health tetrology of fallot	Pre	7281	0.23	51.5	41	10.8	34.7	4166.9	2842.3	7282	0.23	50.9	40.3	10.1	35.1	4086.6	2686
	Inter TEMS for manual measures										Inter TEMS for scans
	Length TEM										Length TEM
	Mean	Difference	Sq	Sum of Sq	Divided by 2N	Sqrt	TEM	VAV	rTEM		Mean	Difference	Sq	Sum of Sq	Divided by 2N	Sqrt	TEM	VAV	rTEM
	38.8	0.8	0.64	0.64	0.106667	0.326599	0.326599	53.0667	0.61545		37.1	0.6	0.36	1.72	0.286667	0.535413	0.535413	50.8333	0.0105327
	66	0	0								64.2	-1	1
	54.4	0	0								51.2	0.6	0.36
	Weight TEM
	Mean	Difference	Sq	Sum of Sq	Divided by 2N	Sqrt	TEM	VAV	rTEM
	1.45	-0.1	0.01	0.05	0.00833333	0.0912871	0.0912871	4.31667	2.11476
	7	0.2	0.04
	4.5	0	0
	MUAC TEM										MUAC TEM
	Mean	Difference	Sq	Sum of Sq	Divided by 2N	Sqrt	TEM	VAV	rTEM		Mean	Difference	Sq	Sum of Sq	Divided by 2N	Sqrt	TEM	VAV	rTEM
	8.4	-0.2	0.04	0.04	0.01	0.1	0.1	10.45	0.956938		7.95	-0.1	0.01	1.31	0.218333	0.467262	0.467262	9.91667	0.0471188
	12.5	0	0								11.35	0.9	0.81
											10.45	0.7	0.49
	HC TEM										HC TEM
	Mean	Difference	Sq	Sum of Sq	Divided by 2N	Sqrt	TEM	VAV	rTEM		Mean	Difference	Sq	Sum of Sq	Divided by 2N	Sqrt	TEM	VAV	rTEM
	25.4	-1.2	1.44	1.61	0.4025	0.634429	0.634429	35.25	1.7998		31	-0.2	0.04	2.49	0.415	0.644205	0.644205	39.7167	0.01622
	44.9	-0.4	0.16								47.5	-1.4	1.96
	35.45	0.1	0.01								40.65	0.7	0.49

## Sheet: blandaltman
CHOACase	Sex	A1LT	A2LT	A1WT	A2WT	A1MUAC	A2MUAC	A1HC	A2HC	Edema	COD	Measurements taken pre or post autopsy	Scan session A1	A1_Scan_Age	A1_Scan_Height	A1_Scan_Head	A1_Scan_MUAC	A1_Scan_Waist	A1_Scan_Volume	A1_Scan_Surface	Scan session A2	A2_Scan_Age	A2_Scan_Height	A2_Scan_Head	A2_Scan_MUAC	A2_Scan_Waist	A2_Scan_Volume	A2_Scan_Surface
1	F	39.2	38.4	1.4	1.5	8.3	8.5	24.8	26	Yes	multi-system organ failure secondary to complex congenital heart disease	Post	7254	0.61	37.4	30.9	7.9	28.9	1817.7	1598.2	7255	0.68	36.8	31.1	8	26.1	1799.5	1558.2
2	M	66	66	7.1	6.9			44.7	45.1	No	tracheo bronchol malacia	Pre	7278	11	63.7	46.8	11.8	41.4	6767.2	3623.2	7277	11.6	64.7	48.2	10.9	40.3	6846.3	3658.4
3	M	54.4	54.4	4.5	4.5	12.5	12.5	35.5	35.4	Yes	congenital health tetrology of fallot	Pre	7281	0.23	51.5	41	10.8	34.7	4166.9	2842.3	7282	0.23	50.9	40.3	10.1	35.1	4086.6	2686
