# Supplementary material for: Impact of anthropometry training and feasibility of 3D imaging on anthropometry data quality among children under five years in a postmortem setting
Source: PLoS One. 2023 Sep 28;18(9):e0292046. doi: 10.1371/journal.pone.0292046 (PMC10538800; doi:10.1371/journal.pone.0292046)
Supplement: S2 Data — (XLSX) [file pone.0292046.s002.xlsx]

## Sheet: data
PrePost	CHAMPSID	Sexpost	Wt1post	Ht1post	MUAC1post	HC1post	po_dht	po_dwt	po_dmuac	po_dhc	po_Agemo	po_Sex	_CBMI1post	_CLENHEI1post	_FAC1post	_FBMI1post	_FHC1post	_FLEN1post	_FWEI1post	_FWFL1post	_ZAC1post	_ZBMI1post	_ZHC1post	_ZLEN1post	_ZWEI1post	_ZWFL1post	Wt2post	Ht2post	MUAC2post	HC2post	_CBMI2post	_CLENHEI2post	_FAC2post	_FBMI2post	_FHC2post	_FLEN2post	_FWEI2post	_FWFL2post	_ZAC2post	_ZBMI2post	_ZHC2post	_ZLEN2post	_ZWEI2post	_ZWFL2post	po_ht_int1	po_ht_dec1	rwt1	po_wt_int1	po_wt_dec1
2	KEAA00695	F	9.6	78.7	14.2	46.7	0	0.1	0.3	-0.2	26.3333	2	15.4996	78.7	0	0	0	0	0	0	-0.7	-0.1	-0.53	-2.62	-1.77	-0.43	9.5	78.7	13.9	46.9	15.3382	78.7	0	0	0	0	0	0	-0.97	-0.23	-0.39	-2.62	-1.86	-0.54	78	0.7	9.6	9	0.6
2	KEAA00698	F	2.1	46.3	8.2	32.7	0.2	0.1	0	-0.1	0	2	9.79619	46.3		0	0	0	0	0		-3.34	-1	-1.53	-2.81	-2.84	2	46.1	8.2	32.8	9.41083	46.1		0	0	0	0	0		-3.73	-0.91	-1.64	-3.09	-3.26	46	0.3	2.1	2	0.1
2	KEAA00700	M	1.9	43.6	7.7	30.6	0.2	0	0	0.3	0	1	9.99495	43.6		0	0	0	0			-3.2	-3.04	-3.32	-3.48		1.9	43.4	7.7	30.3	10.0873	43.4		0	0	0	0			-3.1	-3.28	-3.43	-3.48		43	0.6	1.9	1	0.9
2	KEAA00702	M	5.1	73.7	8.4	44.4	0.3	-0.1	0.2	-0.3	37.9333	1	9.38934	73.7	1	1	0	1	1	1	-7.11	-6.08	-3.62	-6.18	-6.94	-6.86	5.2	73.4	8.2	44.7	9.65186	73.4	1	1	0	1	1	1	-7.32	-5.8	-3.41	-6.26	-6.86	-6.64	73	0.7	5.1	5	0.1
2	KEAA00703	M	3.2	52	11.1	31.5	-0.2	0	-0.2	-0.5	0	1	11.8343	52		0	0	0	0	0		-1.33	-2.33	1.12	-0.3	-1.9	3.2	52.2	11.3	32	11.7438	52.2		0	0	0	0	0		-1.41	-1.94	1.22	-0.3	-2.05	52	0	3.2	3	0.2
2	KEAA00705	M	5.8	64.3	12.3	42.4	0.1	0	0.1	0.3	5.4	1	14.0283	64.3	0	0	0	0	0	0	-1.79	-2.59	-0.35	-1.03	-2.47	-2.54	5.8	64.2	12.2	42.1	14.0721	64.2	0	0	0	0	0	0	-1.89	-2.55	-0.6	-1.08	-2.47	-2.5	64	0.3	5.8	5	0.8
2	KEAA00707	F	2.4	46.3	8.8	31.5	-0.2	0	0.2	-0.5	0	2	11.1956	46.3		0	0	0	0	0		-1.9	-2.01	-1.53	-1.99	-1.25	2.4	46.5	8.6	32	11.0995	46.5		0	0	0	0	0		-1.99	-1.59	-1.42	-1.99	-1.4	46	0.3	2.4	2	0.4
2	KEAA00709	F	2.6	44	11	24	-0.1	0	-0.3	0.2	0.0333333	2	13.4298	44		0	1	0	0			0.09	-8.44	-2.85	-1.37		2.6	44.1	11.3	23.8	13.3689	44.1		0	1	0	0			0.04	-8.61	-2.8	-1.37		44	0	2.6	2	0.6
2	KEAA00711	M	3.4	52.3	10.5	37.9	0	0	0	0.1	0	1	12.4301	52.3		0	0	0	0	0		-0.8	2.71	1.28	0.11	-1.4	3.4	52.3	10.5	37.8	12.4301	52.3		0	0	0	0	0		-0.8	2.63	1.28	0.11	-1.4	52	0.3	3.4	3	0.4
2	KEAA00713	M	4.4	64.6	8.9	41.3	0.2	0	-0.3	-0.1	7.63333	1	10.5436	64.6	1	1	0	0	0	1	-5.63	-5.82	-2.4	-2.43	-5.32	-5.79	4.4	64.4	9.2	41.4	10.6092	64.4	1	1	0	0	0	1	-5.31	-5.76	-2.32	-2.52	-5.32	-5.72	64	0.6	4.4	4	0.4
2	KEAA00715	M	8.2	76.9	12.9	45.2	0	0	0	-0.1	15.2333	1	13.8663	76.9	0	0	0	0	0	0	-1.72	-2.24	-1.23	-0.89	-2.07	-2.31	8.2	76.9	12.9	45.3	13.8663	76.9	0	0	0	0	0	0	-1.72	-2.24	-1.15	-0.89	-2.07	-2.31	76	0.9	8.2	8	0.2
2	KEAA00716	M	2.5	49.6	9.2	34.4	0.2	0	0.2	0.2	0.1	1	10.1619	49.6		0	0	0	0	0		-2.82	-0.29	-0.43	-1.94	-3.07	2.5	49.4	9	34.2	10.2444	49.4		0	0	0	0	0		-2.74	-0.45	-0.53	-1.94	-2.92	49	0.6	2.5	2	0.5
2	KEAA00718	M	1.3	41.1	6.6	29	0.6	0	0.3	0	0	1	7.69591	41.1		1	0	0	0			-5.62	-4.3	-4.64	-5.06		1.3	40.5	6.3	29	7.92562	40.5		1	0	0	0			-5.38	-4.3	-4.96	-5.06		41	0.1	1.3	1	0.3
2	KEAA00720	F	9.6	75.6	15.5	48.9	-0.3	0	-0.1	0.2	13.3333	2	16.7968	75.6	0	0	0	0	0	0	1.01	0.4	2.7	0.08	0.34	0.4	9.6	75.9	15.6	48.7	16.6643	75.9	0	0	0	0	0	0	1.09	0.31	2.56	0.2	0.34	0.33	75	0.6	9.6	9	0.6
2	KEAA00721	F	16.3	108	17.5	47.5	-0.1	0	0.1	0	41.6667	2	13.9746	108	0	0	0	0	0	0	1.11	-1.08	-0.99	2.37	0.71	-0.98	16.3	108.1	17.4	47.5	13.9488	108.1	0	0	0	0	0	0	1.04	-1.1	-0.99	2.4	0.71	-1.01	108	0	16.3	16	0.3
2	KEAA00722	F	3	52	9.2	35.6	-0.1	0	-0.1	0.2	4.7	2	11.0947	52	0	0	0	0	0	0	-4.58	-4.42	-4.34	-5.16	-5.75	-2.7	3	52.1	9.3	35.4	11.0521	52.1	0	0	0	0	0	0	-4.46	-4.45	-4.5	-5.12	-5.75	-2.77	52	0	3	3	0
2	KEAA00724	F	1.5	41.8	7	27.6	0.2	0	-0.2	-0.1	0	2	8.58497	41.8		0	1	0	0			-4.59	-5.3	-3.94	-4.47		1.5	41.6	7.2	27.7	8.66771	41.6		0	1	0	0			-4.5	-5.22	-4.05	-4.47		41	0.8	1.5	1	0.5
2	KEAA00726	F	3.6	56	9	38.1	-0.1	0	0.2	0.1	3.73333	2	11.4796	56	0	0	0	0	0	0	-4.62	-3.91	-1.72	-2.52	-4.22	-3.35	3.6	56.1	8.8	38	11.4387	56.1	0	0	0	0	0	0	-4.85	-3.95	-1.8	-2.47	-4.22	-3.41	56	0	3.6	3	0.6
2	KEAA00728	M	3	51	10.1	34.4	0.1	0	0	-0.3	0	1	11.534	51		0	0	0	0	0		-1.61	-0.05	0.59	-0.73	-1.92	3	50.9	10.1	34.7	11.5794	50.9		0	0	0	0	0		-1.57	0.19	0.54	-0.73	-1.85	51	0	3	3	0
2	KEAA00730	F	1	34.1	6.1	24.5	-0.2	0	0	-0.1	0	2	8.59986	34.1		0	1	1	0			-4.57	-7.92	-8.08	-5.85		1	34.3	6.1	24.6	8.49986	34.3		0	1	1	0			-4.68	-7.83	-7.97	-5.85		34	0.1	1	1	0
2	KEAA00732	F	2	44.6	8.1	31.5	0.1	0	0.1	-0.5	0	2	10.0545	44.6		0	0	0	0			-3.07	-2.01	-2.44	-3.09		2	44.5	8	32	10.0997	44.5		0	0	0	0			-3.02	-1.59	-2.5	-3.09		44	0.6	2	2	0
2	KEAA00734	M	3.4	62.3	7.6	37.6	0	0	0.1	-0.1	10.7333	1	8.75997	62.3	1	1	1	0	1	1	-7.15	-7.49	-6.3	-5.07	-7.17	-7.33	3.4	62.3	7.5	37.7	8.75997	62.3	1	1	1	0	1	1	-7.25	-7.49	-6.22	-5.07	-7.17	-7.33	62	0.3	3.4	3	0.4
2	KEAA00746	F	6.1	63.6	13	38.5	0	0	-0.2	0.2	4.93333	2	15.0805	63.6	0	0	0	0	0	0	-0.52	-1.21	-2.22	-0.08	-0.93	-1.14	6.1	63.6	13.2	38.3	15.0805	63.6	0	0	0	0	0	0	-0.34	-1.21	-2.37	-0.08	-0.93	-1.14	63	0.6	6.1	6	0.1
2	KEAA00748	M	0.8	32.1	5.5	23.6	0.1	0	0	0	0	1	7.7639	32.1		1	1	1	1			-5.55	-8.55	-9.39	-6.38		0.8	32	5.5	23.6	7.8125	32		1	1	1	1			-5.5	-8.55	-9.45	-6.38		32	0.1	0.8	0	0.8
2	KEAA00750	F	1.8	44.5	6.1	32.2	-0.1	0	0	0.2	7.36667	2	9.08976	44.5	1	1	1	1	1		-8.25	-6.36	-8.16	-9.96	-8.33		1.8	44.6	6.1	32	9.04905	44.6	1	1	1	1	1		-8.25	-6.39	-8.31	-9.91	-8.33		44	0.5	1.8	1	0.8
2	KEAA00752	M	4.6	63	9.9	38.4	-0.2	0	0.1	0	13.2333	1	11.5898	63	0	0	1	0	0	0	-4.81	-4.67	-6.15	-5.75	-5.99	-4.74	4.6	63.2	9.8	38.4	11.5166	63.2	0	0	1	0	0	0	-4.92	-4.74	-6.15	-5.67	-5.99	-4.82	63	0	4.6	4	0.6
2	KEAA00753	M	3.8	53.2	10	34.6	-0.2	0	-0.2	0	0.966667	1	13.4264	53.2		0	0	0	0	0		-1.09	-2.2	-0.68	-1.09	-0.76	3.8	53.4	10.2	34.6	13.326	53.4		0	0	0	0	0		-1.17	-2.2	-0.58	-1.09	-0.91	53	0.2	3.8	3	0.8
2	KEAA00754	F	1.4	36.8	6.8	27.6	0	0	0.4	-0.1	0	2	10.3379	36.8		0	1	1	0			-2.77	-5.3	-6.63	-4.75		1.4	36.8	6.4	27.7	10.3379	36.8		0	1	1	0			-2.77	-5.22	-6.63	-4.75		36	0.8	1.4	1	0.4
2	KEAA00757	F	4.4	59.5	10.6	39.3	0.2	0	0.2	0	5.33333	2	12.4285	59.5	0	0	0	0	0	0	-3.1	-3.39	-1.83	-2.24	-3.75	-3.07	4.4	59.3	10.4	39.3	12.5125	59.3	0	0	0	0	0	0	-3.33	-3.32	-1.83	-2.33	-3.75	-2.97	59	0.5	4.4	4	0.4
2	KEAA00759	M	5.7	72	9.6	46	-0.1	0	0	-1	17.9333	1	10.9954	72	1	1	0	0	0	1	-5.28	-5.04	-0.99	-3.71	-5.26	-5.31	5.7	72.1	9.6	47	10.9649	72.1	1	1	0	0	0	1	-5.28	-5.07	-0.24	-3.67	-5.26	-5.34	72	0	5.7	5	0.7
2	KEAA00764	F	7.2	75.9	12.5	46.3	-0.1	0	0	-0.1	16.0333	2	12.4982	75.9	0	0	0	0	0	0	-1.72	-2.94	0.35	-0.9	-2.58	-3.01	7.2	76	12.5	46.4	12.4654	76	0	0	0	0	0	0	-1.72	-2.98	0.42	-0.86	-2.58	-3.03	75	0.9	7.2	7	0.2
2	KEAA00767	M	7.3	72.2	13.1	46.5	-0.2	0	0.1	0.2	15.6	1	14.0039	72.2	0	0	0	0	0	0	-1.53	-2.07	-0.29	-2.88	-3.17	-2.51	7.3	72.4	13	46.3	13.9266	72.4	0	0	0	0	0	0	-1.63	-2.15	-0.45	-2.8	-3.17	-2.57	72	0.2	7.3	7	0.3
2	KEAA00768	F	3.4	53.9	10.1	36.8	-0.1	0	-0.2	0.1	1.5	2	11.7031	53.9		0	0	0	0	0		-2.71	-0.54	-0.75	-2.34	-2.59	3.4	54	10.3	36.7	11.6598	54		0	0	0	0	0		-2.75	-0.62	-0.7	-2.34	-2.66	53	0.9	3.4	3	0.4
2	KEAA00770	M	1.6	49.2	5.8	33	0.3	0	0.1	0.1	1.96667	1	6.60982	49.2		1	1	0	1	1		-8.04	-5.15	-4.52	-7.04	-7.02	1.6	48.9	5.7	32.9	6.69117	48.9		1	1	0	1	1		-7.97	-5.23	-4.67	-7.04	-6.88	49	0.2	1.6	1	0.6
2	KEAA00773	M	6.5	71.2	12.8	45.1	-0.2	0	0.2	0	13.4333	1	12.8219	71.2	0	0	0	0	0	0	-1.77	-3.43	-1	-2.46	-3.75	-3.65	6.5	71.4	12.6	45.1	12.7502	71.4	0	0	0	0	0	0	-1.97	-3.51	-1	-2.38	-3.75	-3.71	71	0.2	6.5	6	0.5
2	KEAA00776	F	8.1	84.6	11.4	45.2	0	0	0.2	0.2	30	2	11.3173	84.6	0	0	0	0	0	0	-3.62	-3.99	-1.91	-1.64	-3.69	-3.88	8.1	84.6	11.2	45	11.3173	84.6	0	0	0	0	0	0	-3.82	-3.99	-2.05	-1.64	-3.69	-3.88	84	0.6	8.1	8	0.1
2	KEAA00779	F	2	47.2	7.7	32.6	0	0	0.2	0	0.0666667	2	8.97731	47.2		0	0	0	0	0		-3.96	-1.25	-1.22	-3.01	-4	2	47.2	7.5	32.6	8.97731	47.2		0	0	0	0	0		-3.96	-1.25	-1.22	-3.01	-4	47	0.2	2	2	0
2	KEAA00781	M	3.5	61.5	8.7	41.6	-0.5	0	0	0	10.3333	1	9.25375	61.5	1	1	0	0	1	1	-5.97	-7.03	-3.05	-5.24	-7	-6.8	3.5	62	8.7	41.6	9.1051	62	1	1	0	0	1	1	-5.97	-7.17	-3.05	-5.02	-7	-6.98	61	0.5	3.5	3	0.5
2	KEAA00783	M	4	52	12.1	35.2	0.5	0	0.1	0	0	1	14.7929	52		0	0	0	0	0		1.01	0.58	1.12	1.26	0.69	4	51.5	12	35.2	15.0815	51.5		0	0	0	0	0		1.21	0.58	0.85	1.26	1.03	52	0	4	4	0
2	KEAA00785	F	5.4	67.4	11	41.7	0	0	-0.2	-0.3	11.5333	2	11.887	67.4	0	0	0	0	0	0	-3.12	-3.81	-2.22	-2.3	-4.02	-3.93	5.4	67.4	11.2	42	11.887	67.4	0	0	0	0	0	0	-2.9	-3.81	-1.99	-2.3	-4.02	-3.93	67	0.4	5.4	5	0.4
2	KEAA00787	M	10.2	81.5	14	46.7	-0.5	0	0	0.2	23.8	1	15.3562	81.5	0	0	0	0	0	0	-1	-0.34	-1.09	-1.93	-1.46	-0.62	10.2	82	14	46.5	15.1695	82	0	0	0	0	0	0	-1	-0.5	-1.24	-1.77	-1.46	-0.73	81	0.5	10.2	10	0.2
2	KEAA00789	M	3.1	48.7	10	35.5	0	0	-0.1	-0.2	0.0333333	1	13.0708	48.7		0	0	0	0	0		-0.26	0.74	-0.72	-0.46	0.09	3.1	48.7	10.1	35.7	13.0708	48.7		0	0	0	0	0		-0.26	0.9	-0.72	-0.46	0.09	48	0.7	3.1	3	0.1
2	KEAA00791	M	11.4	84.7	15.9	49.1	-0.1	0	0.2	0	8.5	1	15.8905	84.7	0	0	0	1	0	0	1.23	-1.01	3.51	6.12	2.49	-0.03	11.4	84.8	15.7	49.1	15.8531	84.8	0	0	0	1	0	0	1.06	-1.04	3.51	6.16	2.49	-0.06	84	0.7	11.4	11	0.4
2	KEAA00792	F	1.6	38.2	6.3	37.8	0.2	0	-0.3	0	0.0333333	2	10.9646	38.2		0	0	0	0			-2.07	3.24	-5.96	-4.1		1.6	38	6.6	37.8	11.0803	38		0	0	1	0			-1.96	3.24	-6.07	-4.1		38	0.2	1.6	1	0.6
2	KEAA00794	F	3	48.8	9.8	33.6	-0.2	0	0	-0.2	0.1	2	12.5974	48.8		0	0	0	0	0		-0.55	-0.48	-0.46	-0.5	-0.43	3	49	9.8	33.8	12.4948	49		0	0	0	0	0		-0.64	-0.31	-0.35	-0.5	-0.56	48	0.8	3	3	0
2	KEAA00796	M	13.9	101.4	15.2	50.2	0.2	0	0.1	0.1	59.1667	1	13.5188	101.4	0	0	0	0	0	0	-0.95	-1.41	-0.32	-1.67	-1.99	-1.54	13.9	101.2	15.1	50.1	13.5723	101.2	0	0	0	0	0	0	-1.03	-1.37	-0.38	-1.71	-1.99	-1.5	101	0.4	13.9	13	0.9
2	KEAA00797	M	2.7	49.7	10	35.2	0.2	0	0.1	0	0	1	10.9308	49.7		0	0	0	0	0		-2.2	0.58	-0.1	-1.42	-2.21	2.7	49.5	9.9	35.2	11.0193	49.5		0	0	0	0	0		-2.11	0.58	-0.2	-1.42	-2.07	49	0.7	2.7	2	0.7
2	KEAA00799	M	3.1	55.1	8.7	37.3	-0.1	0	-0.1	0.1	2.16667	1	10.2108	55.1		1	0	0	0	0		-5.08	-1.74	-1.88	-4.45	-4.6	3.1	55.2	8.8	37.2	10.1738	55.2		1	0	0	0	0		-5.11	-1.82	-1.83	-4.45	-4.67	55	0.1	3.1	3	0.1
2	KEAA00801	M	3.1	51.8	10.6	34.3	0.2	0	0	-0.1	0	1	11.5532	51.8		0	0	0	0	0		-1.59	-0.13	1.01	-0.52	-2.13	3.1	51.6	10.6	34.4	11.6429	51.6		0	0	0	0	0		-1.51	-0.05	0.91	-0.52	-1.98	51	0.8	3.1	3	0.1
2	KEAA00803	M	5.1	66.9	10.4	42.1	0	0	0.2	-0.2	10	1	11.3951	66.9	0	1	0	0	0	1	-4.17	-5.01	-2.57	-2.72	-4.88	-5.04	5.1	66.9	10.2	42.3	11.3951	66.9	0	1	0	0	0	1	-4.38	-5.01	-2.41	-2.72	-4.88	-5.04	66	0.9	5.1	5	0.1
2	KEAA00805	F	6.7	82.1	10.4	46.6	-0.2	0	0.1	0.2	21.4667	2	9.94005	82.1	0	1	0	0	0	1	-4.23	-5.32	-0.12	-0.56	-4.04	-5.1	6.7	82.3	10.3	46.4	9.8918	82.3	0	1	0	0	0	1	-4.34	-5.37	-0.26	-0.49	-4.04	-5.14	82	0.1	6.7	6	0.7
2	KEAA00806	F	5.6	67.4	11.3	43.4	0.3	0	0.1	0	14.8333	2	12.3273	67.4	0	0	0	0	0	0	-2.94	-3.19	-1.58	-3.56	-4.33	-3.54	5.6	67.1	11.2	43.4	12.4378	67.1	0	0	0	0	0	0	-3.05	-3.08	-1.58	-3.67	-4.33	-3.44	67	0.4	5.6	5	0.6
2	KEAA00807	M	4.8	60.4	11.4	40.3	0.2	0	0.1	0.1	2.86667	1	13.1573	60.4		0	0	0	0	0		-2.88	0	-0.27	-2.18	-3	4.8	60.2	11.3	40.2	13.2449	60.2		0	0	0	0	0		-2.8	-0.08	-0.37	-2.18	-2.88	60	0.4	4.8	4	0.8
2	KEAA00809	M	1.6	42.8	6.7	27.6	0.3	0	-0.3	0.1	0.333333	1	8.73439	42.8		0	1	0	0			-3.99	-6.56	-4.64	-4.73		1.6	42.5	7	27.5	8.85813	42.5		0	1	0	0			-3.88	-6.64	-4.79	-4.73		42	0.8	1.6	1	0.6
2	KEAA00811	F	1.1	37	6.1	26.9	-0.1	0	0.2	0.2	0	2	8.03506	37		1	1	1	0			-5.15	-5.89	-6.52	-5.58		1.1	37.1	5.9	26.7	7.9918	37.1		1	1	1	0			-5.2	-6.06	-6.47	-5.58		37	0	1.1	1	0.1
2	KEAA00813	F	3.2	49.3	10.4	37	0.1	0	0.1	0	0	2	13.1661	49.3		0	0	0	0	0		-0.14	2.64	0.08	-0.07	-0.05	3.2	49.2	10.3	37	13.2196	49.2		0	0	0	0	0		-0.09	2.64	0.03	-0.07	0.02	49	0.3	3.2	3	0.2
2	KEAA00815	M	3	60.7	7.6	39.3	0.1	0	0.1	0.1	7.9	1	8.14224	60.7	1	1	0	0	1	1	-7.02	-8.02	-4.12	-4.37	-7.31	-7.76	3	60.6	7.5	39.2	8.16913	60.6	1	1	0	0	1	1	-7.12	-8	-4.2	-4.41	-7.31	-7.72	60	0.7	3	3	0
2	KEAA00817	F	13.2	102	14.8	47.8	0.2	0	0.1	-0.1	56.6333	2	12.6874	102	0	0	0	0	0	0	-1.29	-2.02	-1.36	-1.13	-2.03	-2.05	13.2	101.8	14.7	47.9	12.7373	101.8	0	0	0	0	0	0	-1.37	-1.98	-1.29	-1.17	-2.03	-2	102	0	13.2	13	0.2
2	KEAA00820	M	2.5	46.3	9	33.7	0.2	0	0.2	0.1	0	1	11.6621	46.3		0	0	0	0	0		-1.49	-0.6	-1.89	-1.9	-0.68	2.5	46.1	8.8	33.6	11.7635	46.1		0	0	0	0	0		-1.4	-0.68	-2	-1.9	-0.54	46	0.3	2.5	2	0.5
2	KEAA00822	M	2.5	59	6.2	37.4	0.2	0	0.2	0.2	13.1333	1	7.18184	59	1	1	1	1	1	1	-8.7	-9.03	-6.91	-7.37	-8.5	-8.45	2.5	58.8	6	37.2	7.23078	58.8	1	1	1	1	1	1	-8.92	-8.98	-7.06	-7.45	-8.5	-8.37	59	0	2.5	2	0.5
2	KEAA00823	F	8.9	84.7	12.2	48.3	0.1	0	0	0.3	31.8333	2	12.4058	84.7	0	0	0	0	0	0	-2.88	-2.8	0.16	-1.95	-3.15	-2.83	8.9	84.6	12.2	48	12.4351	84.6	0	0	0	0	0	0	-2.88	-2.77	-0.06	-1.98	-3.15	-2.8	84	0.7	8.9	8	0.9
2	KEAA00824	F	13.9	101	14.8	49	-1	0	0.2	-0.1	50.5	2	13.6261	101	0	0	0	0	0	0	-1.12	-1.26	-0.3	-0.63	-1.21	-1.23	13.9	102	14.6	49.1	13.3602	102	0	0	0	0	0	0	-1.27	-1.48	-0.23	-0.4	-1.21	-1.45	101	0	13.9	13	0.9
2	KEAA00825	M	6	63.3	12.4	42.2	-0.2	0	0	0.2	6.2	1	14.9742	63.3	0	0	0	0	0	0	-1.8	-1.81	-0.99	-2.1	-2.56	-1.65	6	63.5	12.4	42	14.88	63.5	0	0	0	0	0	0	-1.8	-1.89	-1.15	-2.01	-2.56	-1.74	63	0.3	6	6	0
2	KEAA00827	M	3.2	57.8	8.6	38.1	0.1	0	0.2	-0.1	2.76667	1	9.57843	57.8		1	0	0	0	1		-5.92	-1.75	-1.41	-4.88	-5.93	3.2	57.7	8.4	38.2	9.61166	57.7		1	0	0	0	1		-5.89	-1.67	-1.46	-4.88	-5.87	57	0.8	3.2	3	0.2
2	KEAA00829	F	0.9	35	6	23.8	0.2	0	0.2	0.1	0	2	7.34694	35		1	1	1	1			-5.87	-8.51	-7.6	-6.13		0.9	34.8	5.8	23.7	7.43163	34.8		1	1	1	1			-5.78	-8.59	-7.7	-6.13		35	0	0.9	0	0.9
2	KEAA00831	F	10.5	80.6	15.6	48.6	-3	0	0.4	0.5	19.1333	2	16.1629	80.6	0	0	0	0	0	0	0.87	0.36	1.6	-0.33	0.07	0.31	10.5	83.6	15.2	48.1	15.0237	83.6	0	0	0	0	0	0	0.55	-0.49	1.23	0.69	0.07	-0.4	80	0.6	10.5	10	0.5
2	KEAA00833	F	1.6	42.5	7.2	28.7	0.1	0	0.2	0.1	0	2	8.85813	42.5		0	0	0	0			-4.31	-4.37	-3.57	-4.2		1.6	42.4	7	28.6	8.89996	42.4		0	0	0	0			-4.26	-4.46	-3.62	-4.2		42	0.5	1.6	1	0.6
2	KEAA00835	F	4.9	60.7	12.2	41	0.2	0	0	-0.2	4.4	2	13.299	60.7	0	0	0	0	0	0	-1.19	-2.53	0.08	-0.95	-2.41	-2.41	4.9	60.5	12.2	41.2	13.3871	60.5	0	0	0	0	0	0	-1.19	-2.46	0.24	-1.04	-2.41	-2.31	60	0.7	4.9	4	0.9
2	KEAA00841	M	6.3	66.9	13.7	41.3	0.1	0	-0.2	-0.3	4.06667	1	14.0763	66.9	0	0	0	0	0	0	-0.11	-2.38	-0.28	1.44	-0.93	-2.56	6.3	66.8	13.9	41.6	14.1185	66.8	0	0	0	0	0	0	0.08	-2.34	-0.03	1.39	-0.93	-2.52	66	0.9	6.3	6	0.3
2	KEAA00845	M	6.5	74.4	11.1	44.8	-0.1	0	0.1	0	28.6	1	11.7427	74.4	0	0	0	0	0	0	-4.16	-4.02	-2.85	-4.89	-5.37	-4.66	6.5	74.5	11	44.8	11.7112	74.5	0	0	0	0	0	0	-4.26	-4.05	-2.85	-4.86	-5.37	-4.68	74	0.4	6.5	6	0.5
2	KEAA00846	M	8.5	71.3	15.5	39.3	0	0	0	0.1	10.5333	1	16.7201	71.3	0	0	0	0	0	0	0.79	-0.21	-4.92	-1.07	-0.78	-0.3	8.5	71.3	15.5	39.2	16.7201	71.3	0	0	0	0	0	0	0.79	-0.21	-5	-1.07	-0.78	-0.3	71	0.3	8.5	8	0.5
2	KEAA00848	M	0.85	33.5	5.4	23.5	-1.5	0	0.2	-0.8	0.0333333	1	7.57407	33.5		1	1	1	1			-5.62	-8.75	-8.74	-6.26		0.85	35	5.2	24.3	6.93878	35		1	1	1	1			-6.27	-8.12	-7.95	-6.26		33	0.5	0.9	0	0.9
2	KEAA00850	M	0.95	34.9	5.8	24.4	0.4	0	0.5	0.7	0.0333333	1	7.79961	34.9		1	1	1	0			-5.38	-8.04	-8	-5.99		0.95	34.5	5.3	23.7	7.98152	34.5		1	1	1	0			-5.2	-8.6	-8.21	-5.99		34	0.9	1	1	0
2	KEAA00852	F	11.2	83	16.2	46.3	-0.5	0	0.1	-0.4	19.8	2	16.2578	83	0	0	0	0	0	0	1.29	0.46	-0.15	0.26	0.48	0.47	11.2	83.5	16.1	46.7	16.0637	83.5	0	0	0	0	0	0	1.22	0.33	0.14	0.43	0.48	0.35	83	0	11.2	11	0.2
2	KEAA00853	F	2.1	43.1	9.2	29.9	-0.2	0	-0.2	0.2	0	2	11.3048	43.1		0	0	0	0			-1.79	-3.36	-3.25	-2.81		2.1	43.3	9.4	29.7	11.2007	43.3		0	0	0	0			-1.89	-3.53	-3.14	-2.81		43	0.1	2.1	2	0.1
2	KEAA00855	M	6.7	73.2	11.5	46	-0.3	0	0.3	-0.3	19.7333	1	12.5041	73.2	0	0	0	0	0	0	-3.35	-3.36	-1.2	-3.77	-4.39	-3.86	6.7	73.5	11.2	46.3	12.4022	73.5	0	0	0	0	0	0	-3.67	-3.47	-0.98	-3.66	-4.39	-3.94	73	0.2	6.7	6	0.7
1	KEAA00449
1	KEAA00450
1	KEAA00451
1	KEAA00455
1	KEAA00457
1	KEAA00461
1	KEAA00465
1	KEAA00466
1	KEAA00470
1	KEAA00472
1	KEAA00474
1	KEAA00478
1	KEAA00480
1	KEAA00484
1	KEAA00486
1	KEAA00488
1	KEAA00494
1	KEAA00496
1	KEAA00498
1	KEAA00503
1	KEAA00516
1	KEAA00518
1	KEAA00521
1	KEAA00523
1	KEAA00524
1	KEAA00529
1	KEAA00540
1	KEAA00542
1	KEAA00544
1	KEAA00547
1	KEAA00549
1	KEAA00551
1	KEAA00553
1	KEAA00557
1	KEAA00563
1	KEAA00567
1	KEAA00569
1	KEAA00571
1	KEAA00575
1	KEAA00577
1	KEAA00582
1	KEAA00588
1	KEAA00590
1	KEAA00596
1	KEAA00598
1	KEAA00600
1	KEAA00602
1	KEAA00604
1	KEAA00606
1	KEAA00610
1	KEAA00611
1	KEAA00617
1	KEAA00618
1	KEAA00620
1	KEAA00621
1	KEAA00623
1	KEAA00635
1	KEAA00638
1	KEAA00645
1	KEAA00649
1	KEAA00651
1	KEAA00652
1	KEAA00654
1	KEAA00656
1	KEAA00658
1	KEAA00660
1	KEAA00662
1	KEAA00664
1	KEAA00668
1	KEAA00670
1	KEAA00673
1	KEAA00675
1	KEAA00679
1	KEAA00681
1	KEAA00687
[truncated: 114 more columns]
